# Supplementary material for: Activated Carbon/Pectin Composite Enterosorbent for Human Protection from Intoxication with Xenobiotics Pb(II) and Sodium Diclofenac
Source: Molecules. 2022 Apr 1;27(7):2296. doi: 10.3390/molecules27072296 (PMC9000640; doi:10.3390/molecules27072296)
Supplement: Supplementary file 1 [file molecules-27-02296-s001.zip]

Archive with 1 entries (1 files):
- molecules-1559821-supplementary.pdf
